# Supplementary material for: Rare Variant Burden and Behavioral Phenotypes in Children with Autism in Slovakia
Source: Genes (Basel). 2025 Jul 28;16(8):893. doi: 10.3390/genes16080893 (PMC12385650; doi:10.3390/genes16080893)
Supplement: Supplementary file 1 [file genes-16-00893-s001.zip › File S1.xlsx]

## Sheet: suplement
patient ID	sex: male=1, female=0	gene	refSeqId	c.DNA	Varsome	Varsome score	zygozity
1	#NAME?	CDH13	NM_001257	c.994G>C	3	1	het
1	#NAME?	CNTNAP1	NM_003632	c.2803C>T	3	3	het
1	#NAME?	FBN1	NM_000138	c.6449G>A	4	9	het
1	#NAME?	TTN	NM_001267550	c.95233G>A	3	1	het
1	#NAME?	WDFY4	NM_001370153	c.1504G>A	3	1	het
2	#NAME?	ITPR1	NM_002222	c.5801G>A	3	3	het
2	#NAME?	WDFY4	NM_020945	c.9117dup	3	1	het
3	#NAME?	ASAP2	NM_003887	c.343C>T	3	5	het
3	#NAME?	CNTNAP1	NM_003632	c.723C>G	3	2	het
3	#NAME?	MYO9B	NM_001130065	c.462_465delinsTCCT	3	1	het
3	#NAME?	PIGV	NM_017837	c.1467C>G	3	2	het
3	#NAME?	SLC17A5	NM_012434	c.1342A>G	3	2	het
3	#NAME?	SYNE1	NM_182961	c.23903C>G	3	2	het
3	#NAME?	UBR1	NM_174916	c.752G>T	3	1	het
4	#NAME?	CDON	NM_016952	c.104C>T	3	1	het
4	#NAME?	CEP104	NM_014704	c.389A>G	3	2	het
4	#NAME?	CLTCL1	NM_007098	c.1331G>A	3	1	het
4	#NAME?	CYP11B1	NM_000497	c.1015_1016delinsAT	3	2	het
4	#NAME?	DCHS1	NM_003737	c.6812A>G	3	2	het
4	#NAME?	MYCBP2	NM_015057	c.8372A>G	3	2	het
4	#NAME?	RAF1	NM_002880	c.1484G>A	3	1	het
4	#NAME?	TSC2	NM_000548	c.4678G>A	3	2	het
5	#NAME?	TBC1D23	NM_001199198	c.404T>C	3	2	het
5	#NAME?	USP45	NM_001346022	c.2105_2106del	4	9	het
6	#NAME?	COG1	NM_018714	c.833_835del	3	3	het
6	#NAME?	GAD1	NM_000817	c.1064C>T	3	5	het
6	#NAME?	POLR1C	NM_203290	c.917A>G	3	3	het
6	#NAME?	SPG11	NM_025137	c.3619C>T	3	2	het
6	#NAME?	VPS13B	NM_152564	c.4717A>T	5	10	het
6	#NAME?	WDR73	NM_032856	c.1061C>T	3	2	het
7	#NAME?	ALDH4A1	NM_003748	c.712G>A	3	2	het
7	#NAME?	CWF19L1	NM_018294	c.1043A>G	3	5	het
7	#NAME?	HS3ST5	NM_153612	c.269_270delinsAA	3	1	het
7	#NAME?	ITPR1	NM_002222	c.6450G>A	3	1	het
7	#NAME?	KCNN3	NM_002249	c.1414A>G	3	1	het
7	#NAME?	MET	NM_001127500	c.3029C>T	3	1	het
7	#NAME?	POMGNT2	NM_032806	c.437C>T	3	2	het
7	#NAME?	SLC7A7	NM_001126106	c.1406C>T	3	4	het
7	#NAME?	TTN	NM_001267550	c.105514_105516del	3	1	het
8	#NAME?	ATAD3A	NM_001170535	c.229C>G	3	4	het
8	#NAME?	BCAS1	NM_003657	c.1298_1302del	4	9	het
8	#NAME?	KCTD3	NM_016121	c.1884_1886dup	3	1	het
8	#NAME?	SYNE1	NM_182961	c.8908G>T	4	9	het
8	#NAME?	SYNGAP1	NM_006772	c.878G>A	3	4	het
9	#NAME?	AGTPBP1	NM_001330701	c.1582_1584del	3	2	het
9	#NAME?	ANKRD11	NM_013275	c.7378C>T	3	4	het
9	#NAME?	ASAH1	NM_177924	c.376C>A	3	2	het
9	#NAME?	CCDC47	NM_020198	c.1360C>T	3	3	het
9	#NAME?	DHCR7	NM_001360	c.976G>T	5	12	het
9	#NAME?	EFR3A	NM_015137	c.658_660del	3	3	het
9	#NAME?	ETFB	NM_001985	c.82G>A	3	2	het
9	#NAME?	FARSA	NM_004461	c.677C>T	3	3	het
9	#NAME?	KLHL7	NM_001031710	c.829C>G	3	2	het
9	#NAME?	MVK	NM_000431	c.973C>T	3	2	het
9	#NAME?	PAH	NM_000277	c.1222C>T	5	19	het
9	#NAME?	TRMT1	NM_001136035	c.484G>T	3	4	het
9	#NAME?	TUBGCP2	NM_001256617	c.1118T>G	3	2	het
10	#NAME?	CRB2	NM_173689	c.2400C>G	3	2	het
10	#NAME?	ETFB	NM_001985	c.227G>A	3	3	het
10	#NAME?	PCDH19	NM_001184880	c.1966G>T	3	3	het
10	#NAME?	TAF1C	NM_001243156	c.638G>C	3	1	het
11	#NAME?	ARSA	NM_000487	c.851A>G	5	13	het
11	#NAME?	CLN8	NM_018941	c.159C>A	5	13	het
11	#NAME?	CWF19L1	NM_018294	c.1043A>G	3	5	het
11	#NAME?	PAN2	NM_001127460	c.269T>C	3	1	het
12	#NAME?	CLN8	NM_018941	c.159C>A	5	13	het
12	#NAME?	FH	NM_000143	c.912_918del	5	17	het
12	#NAME?	TRIO	NM_007118	c.2149C>T	4	9	het
12	#NAME?	TTN	NM_001267550	c.67555_67557delinsGCACAC	3	3	het
13	#NAME?	GNB1	NM_002074	c.691G>T	3	1	het
13	#NAME?	LRBA	NM_006726	c.1547A>C	3	1	het
13	#NAME?	MYO9B	NM_001130065	c.462_465delinsTCCT	3	1	het
13	#NAME?	RBL2	NM_005611	c.1502A>C	3	3	het
14	#NAME?	DTYMK	NM_012145	c.242del	3	1	het
14	#NAME?	ITPR1	NM_002222	c.902G>C	3	2	het
14	#NAME?	NDST1	NM_001543	c.2065C>T	3	3	het
14	#NAME?	NOTCH1	NM_017617	c.2532C>G	3	4	het
14	#NAME?	PDZD8	NM_173791	c.3249G>C	3	3	het
16	#NAME?	ARV1	NM_022786	c.721G>A	3	2	het
16	#NAME?	CA2	NM_000067	c.472A>G	3	1	het
16	#NAME?	DAG1	NM_004393	c.1747G>A	3	2	het
16	#NAME?	IVD	NM_002225	c.850C>T	4	9	het
16	#NAME?	KARS	NM_005548	c.1688A>T	3	5	het
16	#NAME?	KCTD7	NM_153033	c.403G>A	3	2	het
16	#NAME?	LSS	NM_002340	c.686T>A	3	2	het
16	#NAME?	MPLKIP	NM_138701	c.2T>C	4	9	het
16	#NAME?	TM4SF19	NM_138461	c.619_*1del	4	9	het
16	#NAME?	TNRC6C	NM_018996	c.1653_1655del	3	1	het
16	#NAME?	USH2A	NM_206933	c.2561C>A	3	4	het
17	#NAME?	C12orf57	NM_138425	c.127G>T	3	2	het
17	#NAME?	CUL3	NM_003590	c.2089G>C	3	1	het
17	#NAME?	GNB5	NM_016194	c.61C>T	5	11	het
17	#NAME?	PAK2	NM_002577	c.275C>A	3	3	het
17	#NAME?	RAB3GAP2	NM_012414	c.1258C>T	3	1	het
17	#NAME?	SPEN	NM_015001	c.10988C>A	3	2	het
19	#NAME?	CACNA1A	NM_001127221	c.3618_3620del	3	2	het
19	#NAME?	COL4A1	NM_001845	c.1081A>G	3	2	het
19	#NAME?	DOCK3	NM_004947	c.2237G>C	3	2	het
19	#NAME?	HADHA	NM_000182	c.1528G>C	4	9	het
19	#NAME?	ITPA	NM_033453	c.359_366dup	5	13	het
19	#NAME?	MLYCD	NM_012213	c.1358A>G	3	5	het
19	#NAME?	NAGLU	NM_000263	c.2027G>T	3	5	het
19	#NAME?	WARS2	NM_015836	c.37T>G	5	10	het
19	#NAME?	XRCC4	NM_003401	c.25del	5	17	het
19	#NAME?	ZC3H4	NM_015168	c.1887_1890delinsCCCC	3	1	het
20	#NAME?	COL4A1	NM_001845	c.161C>T	3	1	het
20	#NAME?	DPYD	NM_000110	c.464_465del	4	9	het
20	#NAME?	PCLO	NM_033026	c.9761A>G	3	1	het
21	#NAME?	ASPA	NM_000049	c.914C>A	5	12	het
21	#NAME?	COL4A1	NM_001845	c.4010C>T	3	1	het
21	#NAME?	IFIH1	NM_022168	c.1879G>T	3	1	het
21	#NAME?	SMPD1	NM_000543	c.1785_1786del	4	9	het
21	#NAME?	USH2A	NM_206933	c.12920A>G	3	2	het
22	#NAME?	FCRL6	NM_001004310	c.1005del	3	1	het
22	#NAME?	FRMD5	NM_032892	c.1637A>G	3	5	het
22	#NAME?	INTS11	NM_017871	c.548C>T	3	4	het
22	#NAME?	KCNJ10	NM_002241	c.523C>T	4	9	het
22	#NAME?	PI4KA	NM_058004	c.4580A>C	3	1	het
22	#NAME?	POLG	NM_002693	c.2914C>T	3	4	het
23	#NAME?	EP300	NM_001429	c.4130A>G	3	4	het
23	#NAME?	MYO9B	NM_001130065	c.462_465delinsTCCT	3	1	het
23	#NAME?	NKX2-1	NM_001079668	c.658G>C	4	9	het
23	#NAME?	RANBP17	NM_022897	c.920_923del	3	1	het
24	#NAME?	COG7	NM_153603	c.211C>T	3	1	het
24	#NAME?	GALE	NM_001008216	c.319G>A	3	1	het
24	#NAME?	HEXA	NM_000520	c.805G>A	5	22	het
24	#NAME?	RHOBTB2	NM_015178	c.910del	4	9	het
25	#NAME?	CSNK1E	NM_152221	c.1160A>G	3	2	het
25	#NAME?	MTOR	NM_004958	c.24_35del	3	2	het
26	#NAME?	FBXL4	NM_001278716	c.1339T>G	3	1	het
26	#NAME?	FRYL	NM_015030	c.2258A>G	3	4	het
26	#NAME?	GUCY1A2	NM_000855	c.184_189dup	3	1	het
26	#NAME?	KCTD3	NM_016121	c.208G>A	3	1	het
26	#NAME?	LAMA1	NM_005559	c.3008C>T	3	1	het
26	#NAME?	POLR1C	NM_203290	c.595A>C	3	3	het
26	#NAME?	PSPH	NM_004577	c.596A>T	3	2	het
26	#NAME?	SZT2	NM_001365999	c.2812G>A	3	4	het
27	#NAME?	AGO3	NM_024852	c.1792G>A	3	2	het
27	#NAME?	FOXRED1	NM_017547	c.449T>G	3	2	het
27	#NAME?	LIN7B	NM_022165	c.1A>T	4	9	het
27	#NAME?	XPC	NM_004628	c.919C>T	3	2	het
28	#NAME?	DIAPH1	NM_005219	c.3149-2_3149-1del	4	7	het
28	#NAME?	FAT4	NM_001291303	c.12407_12408del	4	9	het
28	#NAME?	SCN4A	NM_000334	c.2780C>T	3	4	het
28	#NAME?	UBTF	NM_014233	c.2003G>T	3	1	het
28	#NAME?	UROC1	NM_144639	c.356C>G	3	4	het
29	#NAME?	APC2	NM_005883	c.6167_6172dup	3	2	het
29	#NAME?	DNM1L	NM_012062	c.1430_1431dup	4	9	het
29	#NAME?	LARGE1	NM_001362949	c.2170C>T	3	3	het
29	#NAME?	RIMS2	NM_001100117	c.2270G>T	3	2	het
30	#NAME?	ACADM	NM_000016	c.728G>A	4	7	het
30	#NAME?	ARHGEF9	NM_001173479	c.1327G>A	3	3	het
30	#NAME?	CUL7	NM_014780	c.920_929del	5	11	het
30	#NAME?	GLIS3	NM_001042413	c.937G>A	3	1	het
30	#NAME?	IDUA	NM_000203	c.979G>C	5	12	het
30	#NAME?	PI4KA	NM_058004	c.4580A>C	3	1	het
30	#NAME?	SMURF1	NM_001199847	c.1688G>A	4	8	het
30	#NAME?	TRAPPC9	NM_001160372	c.2689C>G	3	2	het
31	#NAME?	ALDH4A1	NM_003748	c.1218_1221delinsTGCG	3	1	het
31	#NAME?	AMPD1	NM_000036	c.872C>T	3	5	het
31	#NAME?	ASPA	NM_000049	c.914C>A	5	12	het
31	#NAME?	EP400	NM_015409	c.7730_7733del	3	1	het
31	#NAME?	LIG4	NM_002312	c.1271_1275del	5	17	het
31	#NAME?	SZT2	NM_001365999	c.2812G>A	3	4	het
31	#NAME?	USH2A	NM_206933	c.11815G>A	3	4	het
32	#NAME?	DARS	NM_001349	c.16_21dup	3	3	het
32	#NAME?	DHCR7	NM_001360	c.452G>A	5	17	het
32	#NAME?	DOCK3	NM_004947	c.346C>T	3	2	het
32	#NAME?	HECTD4	NM_001109662	c.505_506delinsTT	3	2	het
32	#NAME?	MADD	NM_001135943	c.2912T>C	3	2	het
32	#NAME?	MECP2	NM_001110792	c.908C>G	3	5	HEM
32	#NAME?	PGAP3	NM_033419	c.827C>T	4	8	het
32	#NAME?	PI4KA	NM_058004	c.3869C>A	3	3	het
32	#NAME?	SAMD9	NM_017654	c.825_827del	3	1	het
32	#NAME?	SEMA5A	NM_003966	c.432G>A	3	5	het
33	#NAME?	BLM	NM_000057	c.1087G>A	3	4	het
33	#NAME?	COQ8A	NM_020247	c.1792C>T	3	3	het
33	#NAME?	GALE	NM_001008216	c.647C>T	3	3	het
33	#NAME?	ITGB3	NM_000212	c.1021G>A	3	1	het
33	#NAME?	NTRK2	NM_006180	c.2188A>G	3	1	het
33	#NAME?	TBCD	NM_005993	c.2614C>T	3	5	het
34	#NAME?	CACNA1D	NM_001128840	c.5786G>A	3	1	het
34	#NAME?	PCDH15	NM_001142769	c.4673_4676del	4	9	het
35	#NAME?	ABAT	NM_020686	c.1130G>A	3	3	het
35	#NAME?	ARID1B	NM_017519	c.375_386del	3	3	het
35	#NAME?	ASAH1	NM_177924	c.491G>T	3	4	het
35	#NAME?	BTD	NM_001281725	c.383G>A	3	5	het
35	#NAME?	CACNA1G	NM_018896	c.4985T>A	3	4	het
35	#NAME?	LAMA2	NM_000426	c.1886del	4	9	het
35	#NAME?	RBSN	NM_022340	c.517C>T	3	3	het
35	#NAME?	SCN9A	NM_002977	c.1846G>A	3	3	het
35	#NAME?	TUBGCP2	NM_001256617	c.2245G>A	3	1	het
36	#NAME?	ASAH1	NM_177924	c.376C>A	3	2	het
36	#NAME?	LINS1	NM_001040616	c.2085del	3	5	het
36	#NAME?	PHGDH	NM_006623	c.565C>T	4	9	het
37	#NAME?	AGTPBP1	NM_001330701	c.1582_1584del	3	2	het
37	#NAME?	ARNT2	NM_014862	c.1514C>T	3	4	het
37	#NAME?	CLN6	NM_017882	c.316C>T	3	2	het
37	#NAME?	ROGDI	NM_024589	c.414_417delinsAGGT	3	3	het
37	#NAME?	SLC6A17	NM_001010898	c.5C>T	3	1	het
38	#NAME?	ACE	NM_000789	c.3011T>A	3	2	het
38	#NAME?	PCDH12	NM_016580	c.1285A>C	3	2	het
38	#NAME?	SYN1	NM_006950	c.1111G>A	3	4	HEM
38	#NAME?	SZT2	NM_001365999	c.8998G>A	4	8	het
39	#NAME?	DNAH17	NM_173628	c.2182_2183del	4	9	het
39	#NAME?	EARS2	NM_001083614	c.1234C>T	3	2	het
39	#NAME?	NAGLU	NM_000263	c.1834A>G	5	13	het
39	#NAME?	PAFAH1B1	NM_000430	c.71A>G	3	4	het
39	#NAME?	PER2	NM_022817	c.695C>A	3	2	het
40	#NAME?	ABCC9	NM_020297	c.3211A>G	3	1	het
40	#NAME?	DDX59	NM_001031725	c.790C>T	4	9	het
40	#NAME?	DYM	NM_001353210	c.910A>G	3	1	het
41	#NAME?	ASH1L	NM_018489	c.3478C>T	3	4	het
41	#NAME?	CLCN3	NM_001829	c.598C>G	3	2	het
41	#NAME?	CLTCL1	NM_007098	c.4094A>G	3	2	het
41	#NAME?	GALE	NM_001008216	c.755T>C	3	1	het
41	#NAME?	GCH1	NM_000161	c.180C>A	3	1	het
41	#NAME?	PAH	NM_000277	c.1222C>T	5	19	het
41	#NAME?	PCDH19	NM_001184880	c.1700C>T	3	5	het
41	#NAME?	POLR3B	NM_018082	c.2183T>C	3	2	het
41	#NAME?	VLDLR	NM_003383	c.1282G>C	3	2	het
42	#NAME?	ALDH5A1	NM_001080	c.515G>A	3	4	het
42	#NAME?	ATAD3A	NM_001170535	c.229C>G	3	4	het
42	#NAME?	COQ8A	NM_020247	c.812G>A	4	7	het
42	#NAME?	FILIP1	NM_015687	c.3476G>A	3	1	het
42	#NAME?	GALC	NM_000153	c.2035T>C	3	4	het
42	#NAME?	HADHA	NM_000182	c.1528G>C	4	9	het
42	#NAME?	HYDIN	NM_001270974	c.5504del	4	9	het
42	#NAME?	KCTD3	NM_016121	c.1884_1886dup	3	1	het
42	#NAME?	ZFHX3	NM_006885	c.9608_9628dup	3	2	het
43	#NAME?	CENPF	NM_016343	c.229G>T	4	9	het
43	#NAME?	PCDH19	NM_001184880	c.784G>C	4	9	het
43	#NAME?	SACS	NM_014363	c.1162C>T	5	10	het
43	#NAME?	SLC45A1	NM_001080397	c.59_65del	4	9	het
44	#NAME?	CLASP1	NM_001142273	c.2039A>G	3	1	het
44	#NAME?	COQ8A	NM_020247	c.1021A>G	3	5	het
44	#NAME?	MET	NM_001127500	c.3029C>T	3	1	het
44	#NAME?	USH2A	NM_206933	c.4304A>C	3	1	het
45	#NAME?	CACNA1I	NM_021096	c.5416G>T	3	3	het
45	#NAME?	CCDC47	NM_020198	c.1136T>A	3	3	het
45	#NAME?	GJC2	NM_020435	c.695A>G	3	5	het
45	#NAME?	SCN4A	NM_000334	c.2422G>A	3	4	het
45	#NAME?	SCN4A	NM_000334	c.2914C>T	3	2	het
46	#NAME?	BPTF	NM_182641	c.5349G>A	3	1	het
46	#NAME?	GMPPB	NM_021971	c.869C>T	3	4	het
46	#NAME?	GPAA1	NM_003801	c.1477_1478del	4	6	het
46	#NAME?	LARP7	NM_016648	c.834dup	5	13	het
46	#NAME?	PITRM1	NM_014889	c.1165T>G	3	2	het
46	#NAME?	SPG11	NM_025137	c.5645T>G	3	2	het
47	#NAME?	ATN1	NM_001940	c.1455_1463del	3	1	het
47	#NAME?	CNTNAP3	NM_033655	c.373C>T	4	8	het
47	#NAME?	LAMA1	NM_005559	c.2515C>T	3	1	het
47	#NAME?	LAMA2	NM_000426	c.121C>A	3	4	het
47	#NAME?	MEIS2	NM_170675	c.790A>G	3	1	het
47	#NAME?	PHF3	NM_001290259	c.3751_3753del	3	3	het
47	#NAME?	SACS	NM_014363	c.12034_12037delinsT	3	3	het
48	#NAME?	FH	NM_000143	c.658_659delinsTT	3	2	het
48	#NAME?	MUC4	NM_018406	c.14678_14679del	3	1	het
48	#NAME?	TCN2	NM_000355	c.731A>G	3	2	het
48	#NAME?	YTHDC2	NM_022828	c.4016C>G	3	2	het
49	#NAME?	HEXA	NM_000520	c.805G>A	5	22	het
49	#NAME?	PCDHA7	NM_018910	c.382G>C	3	1	het
49	#NAME?	RELN	NM_005045	c.2485C>T	3	2	het
49	#NAME?	SACS	NM_014363	c.2762T>G	3	1	het
49	#NAME?	SLCO1B3	NM_019844	c.1652G>A	3	2	het
50	#NAME?	DNAH17	NM_173628	c.9815T>A	3	4	het
50	#NAME?	NALCN	NM_052867	c.3272C>A	3	2	het
50	#NAME?	UGP2	NM_001001521	c.827G>A	3	2	het
51	#NAME?	ADD3	NM_016824	c.659A>G	3	4	het
51	#NAME?	AHI1	NM_001134831	c.2489G>A	3	4	het
51	#NAME?	DYM	NM_001353210	c.289C>T	3	1	het
51	#NAME?	LRP2	NM_004525	c.2747C>T	3	4	het
51	#NAME?	MUC12	NM_001164462	c.5084C>G	3	2	het
52	#NAME?	BBS9	NM_198428	c.1759C>T	5	11	het
52	#NAME?	CSPP1	NM_024790	c.3524_3526del	3	3	het
52	#NAME?	DEAF1	NM_021008	c.674G>T	4	8	het
52	#NAME?	ELAC2	NM_018127	c.2009del	5	13	het
52	#NAME?	CHD7	NM_017780	c.3764C>T	3	1	het
52	#NAME?	MET	NM_001127500	c.3029C>T	3	1	HOM
52	#NAME?	MMACHC	NM_015506	c.67G>T	3	2	het
52	#NAME?	NALCN	NM_052867	c.2307T>G	3	1	het
52	#NAME?	QARS	NM_005051	c.1132C>T	3	1	het
52	#NAME?	SLC17A5	NM_012434	c.533del	5	13	het
54	#NAME?	GRIA4	NM_000829	c.1660G>A	3	1	het
54	#NAME?	TSC2	NM_000548	c.5317C>T	3	1	het
54	#NAME?	USH2A	NM_206933	c.4748T>C	4	6	het
54	#NAME?	USH2A	NM_206933	c.6436G>A	3	2	het
55	#NAME?	ARSB	NM_000046	c.441C>A	5	11	het
55	#NAME?	HECTD4	NM_001109662	c.9181C>G	3	2	het
55	#NAME?	PCDH19	NM_001184880	c.401_404del	4	9	het
55	#NAME?	SCN1A	NM_001165963	c.5113T>C	4	7	het
55	#NAME?	SGSH	NM_000199	c.44T>G	3	1	het
56	#NAME?	CC2D2A	NM_001080522	c.2056G>A	3	1	het
56	#NAME?	KIAA1586	NM_020931	c.805del	3	1	het
56	#NAME?	NUP155	NM_153485	c.2035G>C	3	1	het
57	#NAME?	BBS2	NM_031885	c.871G>A	3	4	het
57	#NAME?	PATJ	NM_001350145	c.2899C>T	3	5	het
57	#NAME?	PPP1R9B	NM_032595	c.1133_1135del	3	3	het
57	#NAME?	SPG11	NM_025137	c.6647A>G	3	1	het
57	#NAME?	TBCD	NM_005993	c.2701C>T	3	2	het
58	#NAME?	BBS2	NM_031885	c.871G>A	3	4	het
58	#NAME?	CACNA1B	NM_000718	c.166_186dup	3	1	het
58	#NAME?	PATJ	NM_001350145	c.2899C>T	3	5	het
58	#NAME?	PPP1R9B	NM_032595	c.1133_1135del	3	3	het
58	#NAME?	SPG11	NM_025137	c.6647A>G	3	1	het
58	#NAME?	TBCD	NM_005993	c.2701C>T	3	2	het
59	#NAME?	ATM	NM_000051	c.6067G>A	3	1	het
59	#NAME?	FLVCR2	NM_017791	c.1340A>G	4	9	het
59	#NAME?	PAH	NM_000277	c.734T>C	5	18	het
59	#NAME?	POMT1	NM_001077365	c.1505G>A	3	1	het
59	#NAME?	WARS2	NM_015836	c.815T>C	3	3	het
59	#NAME?	WWOX	NM_016373	c.966T>A	3	2	het
60	#NAME?	ADARB1	NM_001112	c.758C>G	3	3	het
60	#NAME?	ADARB1	NM_001112	c.771G>T	3	2	het
60	#NAME?	COL4A1	NM_001845	c.904G>A	4	8	het
60	#NAME?	EPHB2	NM_017449	c.2656A>C	3	1	het
60	#NAME?	GALT	NM_000155	c.998G>A	5	17	het
60	#NAME?	KANK1	NM_015158	c.1891G>A	3	1	het
60	#NAME?	METTL23	NM_001080510	c.434_438del	5	11	het
61	0	ATP1A1	NM_000701	c.2408G>C	3	3	het
61	0	CEP290	NM_025114	c.3709C>T	3	1	het
61	0	GLDC	NM_000170	c.2192T>C	3	5	het
61	0	PIGO	NM_032634	c.619G>A	3	3	het
61	0	TRIO	NM_007118	c.6560G>T	3	2	het
62	0	COG8	NM_032382	c.484A>G	3	4	het
62	0	EIF3F	NM_003754	c.694T>G	3	4	hom
62	0	FOXRED1	NM_017547	c.449T>G	3	2	het
62	0	CHD1	NM_001270	c.4480C>A	3	3	het
62	0	SLC6A9	NM_001024845	c.463G>C	3	1	het
62	0	SNX27	NM_001330723	c.1438G>C	3	2	het
62	0	SPTBN4	NM_020971	c.737G>A	3	1	het
63	1	B4GALT7	NM_007255	c.553G>A	3	3	het
63	1	DMD	NM_004006	c.4109A>C	3	2	HEM
63	1	MYO9B	NM_001130065	c.5762A>C	3	1	het
63	1	SHQ1	NM_018130	c.1117G>T	3	3	het
64	1	HK1	NM_033496	c.1730T>C	3	3	het
64	1	KDM2B	NM_032590	c.2185G>C	3	1	het
64	1	NALCN	NM_052867	c.3796G>A	3	2	het
65	1	FOLR1	NM_016729	c.346T>C	3	5	het
65	1	PLXNA3	NM_017514	c.791G>A	3	2	hem
65	1	RTEL1	NM_001283009	c.3073G>A	3	1	het
65	1	SIN3B	NM_001297597	c.1516_1518delinsTCT	3	2	het
65	1	TFE3	NM_006521	c.320C>G	3	1	het
66	1	CAD	NM_004341	c.5429G>A	3	3	het
66	1	CLTCL1	NM_007098	c.1331G>A	3	1	het
66	1	COQ8A	NM_020247	c.1805C>T	3	5	het
66	1	DOCK6	NM_020812	c.5437C>T	3	1	het
66	1	LZTR1	NM_006767	c.2317G>A	3	4	het
66	1	PEPD	NM_000285	c.709C>T	3	2	het
67	0	ABAT	NM_020686	c.1130G>A	3	3	het
67	0	CAMTA1	NM_015215	c.2873C>A	3	1	het
67	0	FAT4	NM_001291303	c.9279A>C	3	1	het
67	0	IDUA	NM_000203	c.1858G>T	4	8	het
67	0	MYCBP2	NM_015057	c.7391A>G	3	1	het
67	0	PIGK	NM_005482	c.1158T>G	4	9	het
67	0	SPTAN1	NM_001130438	c.3790G>T	3	2	het
68	1	ACTG1	NM_001614	c.221G>C	4	7	het
68	1	BCKDHB	NM_183050	c.832G>A	4	8	het
68	1	GPAA1	NM_003801	c.961G>A	3	1	het
68	1	IFIH1	NM_022168	c.1879G>T	3	1	het
68	1	LAMA1	NM_005559	c.7925C>T	3	2	het
68	1	PEX6	NM_000287	c.1802G>A	3	5	het
68	1	PIGG	NM_001127178	c.1972C>T	3	1	het
68	1	SLC45A1	NM_001080397	c.1819G>A	3	2	het
69	1	AGTPBP1	NM_001330701	c.634T>A	3	1	het
69	1	BTAF1	NM_003972	c.4693A>C	3	1	het
69	1	BUB1	NM_004336	c.2T>G	4	9	het
69	1	EMC1	NM_015047	c.2758C>T	3	5	het
69	1	HECTD4	NM_001109662	c.4544-6_4550del	4	9	het
69	1	NDUFA5	NM_005000	c.148C>T	3	5	het
69	1	STRA6	NM_022369	c.1684G>A	4	9	het
69	1	WDR73	NM_032856	c.854dup	4	9	het
70	1	ARSB	NM_000046	c.629A>G	5	17	het
70	1	GRIA2	NM_001083620	c.508A>C	3	2	het
70	1	KCNN3	NM_002249	c.985A>G	3	2	het
71	1	HSD17B4	NM_000414	c.46G>A	5	14	het
71	1	MLC1	NM_015166	c.577C>T	4	6	het
71	1	MLC1	NM_015166	c.581T>G	3	3	het
71	1	PC	NM_001040716	c.2804C>T	3	2	het
71	1	SND1	NM_014390	c.700G>A	3	1	het
72	1	BBS12	NM_152618	c.983_985del	3	1	het
72	1	DHCR7	NM_001360	c.452G>A	5	17	het
72	1	GPT2	NM_133443	c.1379T>C	3	1	het
72	1	LAMA1	NM_005559	c.415C>T	3	2	het
72	1	MET	NM_001127500	c.3029C>T	3	1	het
72	1	SYNE1	NM_182961	c.23903C>G	3	2	het
72	1	TAOK2	NM_016151	c.3697C>G	3	1	het
72	1	TTC37	NM_014639	c.4504C>T	3	1	het
73	0	D2HGDH	NM_152783	c.1021G>A	3	3	het
73	0	MYO1E	NM_004998	c.1209T>A	3	1	het
73	0	PIGO	NM_032634	c.1919G>A	3	1	het
73	0	SIAH1	NM_003031	c.512A>G	3	2	het
73	0	SLC6A19	NM_001003841	c.517G>A	4	7	het
74	1	AARS	NM_001605	c.2888T>G	3	4	het
74	1	CAPN12	NM_144691	c.1055_1060delinsAAGCA	3	1	het
74	1	DCHS1	NM_003737	c.2029G>C	3	2	het
74	1	FILIP1	NM_015687	c.3476G>A	3	1	het
74	1	LAMA1	NM_005559	c.2194G>A	3	2	het
74	1	MFSD2A	NM_032793	c.1172C>G	3	1	het
75	0	ASNS	NM_001673	c.383C>T	3	2	het
75	0	ETFB	NM_001985	c.22G>A	3	1	het
75	0	GRID2	NM_001510	c.2489G>C	3	1	het
75	0	KIAA1109	NM_015312	c.12994_12996dup	3	3	het
75	0	LARS	NM_020117	c.3295C>T	3	3	het
75	0	MET	NM_001127500	c.3029C>T	3	1	het
75	0	TTN	NM_001267550	c.22318T>C	3	2	het
75	0	UGDH	NM_003359	c.1177C>T	3	3	het
75	0	VPS41	NM_014396	c.1546G>A	3	1	het
76	1	CNGB3	NM_019098	c.1148del	5	16	het
76	1	KIAA0586	NM_001329943	c.392del	5	16	het
76	1	MCPH1	NM_024596	c.2136G>T	4	8	het
76	1	MTFMT	NM_139242	c.626C>T	4	9	het
76	1	MUT	NM_000255	c.1865T>C	4	7	het
76	1	POLG	NM_002693	c.1760C>T	3	5	het
76	1	POLG	NM_002693	c.752C>T	3	3	het
77	1	BMP4	NM_001202	c.272C>G	3	1	het
77	1	FKRP	NM_024301	c.731G>A	3	2	het
77	1	INPP1	NM_001128928	c.1144G>T	3	5	het
77	1	LAMA1	NM_005559	c.1579G>A	3	1	het
77	1	PIGN	NM_176787	c.709G>A	3	2	het
77	1	PYCR1	NM_006907	c.797G>A	5	13	het
77	1	SPRED2	NM_181784	c.412G>A	3	1	het
77	1	VLDLR	NM_003383	c.2042T>C	3	4	het
78	0	ARHGAP5	NM_001030055	c.185T>A	3	1	het
78	0	GUCY1A2	NM_000855	c.184_189dup	3	1	het
78	0	HEXA	NM_000520	c.836C>G	3	2	het
78	0	CHRNB3	NM_000749	c.711_714del	3	1	het
78	0	NAA15	NM_057175	c.1645C>T	5	11	het
78	0	PLXNA3	NM_017514	c.546C>G	3	1	het
78	0	SZT2	NM_001365999	c.2812G>A	3	4	het
79	1	AMPD1	NM_000036	c.1906G>A	3	1	het
79	1	FARS2	NM_006567	c.874G>A	3	5	het
79	1	SGSH	NM_000199	c.220C>T	5	16	het
79	1	TCF4	NM_001083962	c.1706G>A	5	11	het
80	1	ASPA	NM_000049	c.914C>A	5	12	het
80	1	CTSA	NM_000308	c.143G>C	3	4	het
80	1	FBXO11	NM_001190274	c.2354A>G	3	1	het
80	1	GALT	NM_000155	c.1132A>G	3	1	het
80	1	TRIT1	NM_017646	c.979C>T	5	13	het
81	1	DOCK6	NM_020812	c.5182G>T	3	2	het
81	1	POLG	NM_002693	c.1790G>A	4	7	het
82	1	ALG6	NM_013339	c.482A>G	3	2	het
82	1	BIRC6	NM_016252	c.7943C>A	3	1	het
82	1	HYDIN	NM_001270974	c.9070_9072del	3	3	het
82	1	SLC2A1	NM_006516	c.319G>A	3	4	het
82	1	TLK2	NM_006852	c.1034G>A	3	1	het
82	1	ZFHX3	NM_006885	c.2334_2342dup	3	1	het
83	1	METTL5	NM_014168	c.254A>G	3	1	het
83	1	MKKS	NM_170784	c.1519G>T	4	9	het
83	1	MMACHC	NM_015506	c.67G>T	3	2	het
83	1	NDUFS1	NM_005006	c.1330C>T	3	2	het
83	1	TENM3	NM_001080477	c.4639T>C	3	2	het
83	1	TRIP12	NM_001284214	c.4928G>A	3	4	het
83	1	UBE3C	NM_014671	c.2432G>A	3	1	het
83	1	WDFY4	NM_020945	c.6184T>C	3	1	het
84	0	KRT26	NM_181539	c.43C>T	3	3	het
85	1	BBS7	NM_176824	c.1967_1968delinsC	4	9	het
85	1	DDX59	NM_001031725	c.338G>A	3	1	het
85	1	FBN1	NM_000138	c.6603G>A	3	4	het
85	1	HEXB	NM_000521	c.1578T>G	4	7	het
85	1	KIAA1109	NM_015312	c.1208G>A	3	1	het
85	1	MMADHC	NM_015702	c.73G>T	3	2	het
85	1	NTRK1	NM_001012331	c.2224C>T	3	3	het
85	1	PAX8	NM_003466	c.103G>A	3	2	het
85	1	PIGV	NM_017837	c.1467C>G	3	2	het
85	1	PLN	NM_002667	c.150G>A	3	2	het
85	1	SPTBN1	NM_003128	c.3844C>G	3	1	het
85	1	VPS11	NM_021729	c.21G>T	3	2	het
86	0	CC2D2A	NM_001080522	c.4800C>A	3	3	het
86	0	ERCC2	NM_000400	c.2164C>T	5	15	het
86	0	FMN2	NM_020066	c.3576_3608del	3	2	het
86	0	MET	NM_001127500	c.3029C>T	3	1	het
86	0	RTEL1	NM_001283009	c.2956C>T	5	13	het
86	0	SERAC1	NM_032861	c.1643_1644dup	4	9	het
87	1	B3GALNT2	NM_152490	c.1216G>A	3	1	het
87	1	COL4A2	NM_001846	c.4679G>A	3	1	het
87	1	NLGN2	NM_020795	c.2326G>A	3	1	het
87	1	PARD3B	NM_001302769	c.2103del	3	1	het
87	1	PIGV	NM_017837	c.223G>A	3	3	het
87	1	WDR81	NM_001163809	c.1112G>A	3	4	het
87	1	YIF1B	NM_001039672	c.305G>A	3	1	het
88	1	ARID1B	NM_017519	c.1049_1051dup	3	2	het
88	1	MASP1	NM_139125	c.2054C>T	3	4	het
88	1	NIPBL	NM_133433	c.8339G>A	3	1	het
88	1	SACS	NM_014363	c.12346G>T	3	2	het
88	1	SBF1	NM_002972	c.3727_3729del	3	3	het
88	1	UBR7	NM_175748	c.900del	4	9	het
89	1	CNGB3	NM_019098	c.819_826del	5	13	het
89	1	DNAH10	NM_207437	c.6013G>A	3	4	het
89	1	KIAA1109	NM_015312	c.3391G>A	3	3	het
89	1	OTUD7A	NM_001329907	c.103del	4	9	het
89	1	TH	NM_000360	c.1151A>G	3	1	het
90	1	DDHD2	NM_015214	c.1073T>G	3	2	het
90	1	DHX37	NM_032656	c.931G>A	3	1	het
90	1	HERC2	NM_004667	c.7691C>G	3	1	het
90	1	NDUFS1	NM_005006	c.1330C>T	3	2	het
90	1	RPIA	NM_144563	c.354G>C	3	2	het
90	1	TMEM94	NM_014738	c.2177C>T	3	2	het
91	1	BCAS1	NM_003657	c.1351-1del	4	9	het
91	1	MUC12	NM_001164462	c.728C>A	3	3	het
91	1	SYT17	NM_016524	c.1145G>T	3	1	het
92	1	COQ8A	NM_020247	c.911C>T	5	14	het
92	1	MLYCD	NM_012213	c.1294C>T	3	5	het
92	1	SPTBN1	NM_003128		3	1	het
93	1	COG6	NM_020751	c.155A>G	3	1	het
93	1	FBXO33	NM_203301	c.92_97dup	3	3	het
93	1	PXDN	NM_012293	c.2228C>G	3	2	het
93	1	VARS	NM_006295	c.1781C>T	3	5	het
94	1	HERC2	NM_004667	c.13612G>A	3	2	het
94	1	LAMB1	NM_002291	c.1476G>C	3	2	het
94	1	SBF1	NM_002972	c.55G>C	3	4	het
94	1	SCN9A	NM_002977	c.1643G>A	3	1	het
95	0	IFIH1	NM_022168	c.1879G>T	3	1	het
95	0	IQGAP3	NM_178229	c.3407C>T	3	4	het
95	0	MCM3AP	NM_003906	c.2716C>T	3	2	het
95	0	MUT	NM_000255	c.2080C>T	5	16	het
95	0	PREX1	NM_020820	c.3964C>T	3	1	het
95	0	PRICKLE2	NM_198859	c.1774A>C	3	1	het
95	0	VPS53	NM_001128159	c.845A>G	3	4	het
96	1	ARSA	NM_000487	c.542T>G	4	9	het
96	1	CTNNA2	NM_001164883	c.685C>T	3	4	het
96	1	LAMA2	NM_000426	c.8905C>T	3	5	het
97	1	DLGAP3	NM_001080418	c.2306dup	4	9	het
97	1	JAM3	NM_032801	c.196G>A	3	2	het
97	1	OSGEP	NM_017807	c.96del	4	9	het
97	1	POLG	NM_002693	c.428C>T	4	7	het
97	1	SGSM3	NM_015705	c.1076G>T	3	1	het
98	1	BTD	NM_001281725	c.1308A>C	5	11	het
98	1	FBXL3	NM_012158	c.254A>T	3	1	het
98	1	FGA	NM_021871	c.129_131del	3	4	het
98	1	PAH	NM_000277	c.311C>A	5	13	het
98	1	SLC6A19	NM_001003841	c.517G>A	4	7	het
98	1	TRPM1	NM_001252024	c.814G>A	3	1	het
99	1	ACADS	NM_000017	c.481A>G	4	8	het
99	1	FOXG1	NM_005249	c.1325C>T	3	2	het
99	1	KMT2A	NM_001197104	c.3362A>G	3	1	het
99	1	SCFD2	NM_152540	c.1075G>T	3	2	het
99	1	SCN4A	NM_000334	c.3622G>C	3	1	het
99	1	SMOC1	NM_001034852	c.379G>A	4	9	het
99	1	TPP1	NM_000391	c.1466A>G	4	6	het
99	1	TTN	NM_001267550	c.33183_33187delinsC	4	9	het
99	1	WDFY3	NM_014991	c.1080del	4	9	het
100	0	ADARB1	NM_001112	c.1034C>T	3	2	het
100	0	C2CD3	NM_001286577	c.4568T>C	3	2	het
100	0	DPF2	NM_006268	c.247C>T	3	2	het
100	0	LAMA2	NM_000426	c.3057_3058delinsT	4	9	het
100	0	MUT	NM_000255	c.1532G>A	3	3	het
100	0	SZT2	NM_001365999	c.2063T>C	3	2	het
101	1	ABCE1	NM_002940	c.580A>G	3	1	het
101	1	MET	NM_001127500	c.3029C>T	3	1	het
101	1	PC	NM_001040716	c.485C>T	5	10	het
101	1	TMEM67	NM_153704	c.1843T>C	5	18	het
101	1	VPS11	NM_021729	c.2618_2623del	3	3	het
102	1	CACNB2	NM_201596	c.1807_1821del	3	3	het
102	1	DLGAP3	NM_001080418	c.2306dup	4	9	het
102	1	HADHA	NM_000182	c.274_278del	5	17	het
102	1	PSD3	NM_015310	c.2238dup	3	1	het
102	1	SLC39A8	NM_001135146	c.97G>A	3	2	het
103	1	GALT	NM_000155	c.855G>T	5	21	het
103	1	SCFD2	NM_152540	c.1111A>T	3	1	het
104	0	CACNB2	NM_201596	c.1124C>T	3	1	het
104	0	CAPN12	NM_144691	c.1462_1476dup	3	3	het
104	0	GCDH	NM_000159	c.1067T>C	3	5	het
104	0	MCCC1	NM_020166	c.1155A>C	5	17	het
104	0	MED13	NM_005121	c.68C>T	4	8	het
104	0	PAH	NM_000277	c.1169A>G	5	18	het
104	0	PEX6	NM_000287	c.1802G>A	3	5	het
105	1	AIFM1	NM_004208	c.484G>T	3	1	hem
105	1	DNAH17	NM_173628	c.10805G>A	3	2	het
105	1	FAN1	NM_014967	c.1961C>T	3	2	het
105	1	NAGLU	NM_000263	c.1834A>G	5	13	het
105	1	NTRK1	NM_001012331	c.1079C>T	3	2	het
105	1	SLC13A5	NM_177550	c.697C>T	3	2	het
105	1	SOD1	NM_000454	c.272A>C	5	13	het
106	0	BBS12	NM_152618	c.140G>A	3	1	het
106	0	OSGEP	NM_017807	c.328T>C	4	8	het
106	0	PNPT1	NM_033109	c.493C>T	3	5	het
106	0	SDHA	NM_004168	c.1283_1298del	5	13	het
106	0	TBCD	NM_005993	c.1679C>T	3	1	het
106	0	TECPR2	NM_014844	c.3626A>T	3	2	het
106	0	USH2A	NM_206933	c.11864G>A	5	17	het
107	1	KIAA1109	NM_015312	c.14202G>A	3	2	het
107	1	NSRP1	NM_032141	c.478_480del	3	3	het
107	1	PIGO	NM_032634	c.974C>A	3	3	het
107	1	RTEL1	NM_001283009	c.1967T>G	3	1	het
107	1	SCN4A	NM_000334	c.458C>T	3	2	het
107	1	TTN	NM_001267550	c.11183dup	4	9	het
107	1	USP45	NM_001346022	c.2214T>G	3	4	het
108	0	ABCA7	NM_019112	c.3797A>G	3	2	het
108	0	DDX11	NM_030653	c.1241A>G	4	8	het
108	0	FCRL6	NM_001004310	c.362_374del	3	1	het
108	0	HNMT	NM_006895	c.329A>G	3	1	het
108	0	MAB21L1	NM_005584	c.794C>G	3	2	het
108	0	MET	NM_001127500	c.3029C>T	3	1	het
108	0	NUDT2	NM_001161	c.155T>C	3	2	het
108	0	POMT2	NM_013382	c.559C>T	3	2	het
108	0	SLC6A17	NM_001010898	c.862A>C	3	1	het
109	1	CACNA1B	NM_000718	c.1130G>T	3	2	het
109	1	FAT4	NM_001291303	c.986G>A	3	4	het
109	1	FOXRED1	NM_017547	c.580C>T	3	1	het
109	1	GALNT2	NM_004481	c.283G>A	3	3	het
109	1	MMAB	NM_052845	c.503C>T	3	1	het
109	1	SLC17A5	NM_012434	c.146G>T	3	2	het
109	1	ZNF385B	NM_152520	c.1384_1395dup	3	3	het
110	1	FAT4	NM_001291303	c.986G>A	3	4	het
110	1	FOXRED1	NM_017547	c.580C>T	3	1	het
110	1	GALNT2	NM_004481	c.283G>A	3	3	het
110	1	MMAB	NM_052845	c.503C>T	3	1	het
110	1	MSMO1	NM_006745	c.698T>C	3	2	het
110	1	SGPL1	NM_003901	c.1067A>G	3	1	het
111	1	ATP10A	NM_024490	c.1193T>A	3	5	het
111	1	IBA57	NM_001010867	c.832C>T	3	5	het
111	1	MET	NM_001127500	c.3029C>T	3	1	het
111	1	PCDH15	NM_001142767	c.4601G>A	5	10	het
111	1	PMM2	NM_000303	c.710C>G	5	21	het
111	1	RAD21L1	NM_001136566	c.1040T>G	3	2	het
111	1	SLC12A2	NM_001046	c.1178A>T	3	2	het
111	1	XPC	NM_004628	c.617A>G	3	2	het
112	1	CACNA1I	NM_021096	c.4379A>C	3	3	het
112	1	FIG4	NM_014845	c.122T>C	5	11	het
112	1	SMARCD1	NM_003076	c.226A>T	3	1	het
112	1	ZNF292	NM_015021	c.7220A>G	3	2	het
113	0	ABCA13	NM_152701	c.13712A>G	3	2	het
113	0	MET	NM_001127500	c.3029C>T	3	1	het
113	0	SLC6A19	NM_001003841	c.941C>T	3	5	het
113	0	TMEM240	NM_001114748	c.419T>C	3	3	het
114	1	BBS4	NM_033028	c.470A>C	3	2	het
114	1	CCDC88C	NM_001080414	c.3980T>A	3	2	het
114	1	GPSM2	NM_013296	c.1661C>A	5	13	het
114	1	MAOA	NM_000240	c.112A>T	3	1	het
115	0	CENPF	NM_016343	c.8812del	4	9	het
115	0	IFIH1	NM_022168	c.1879G>T	3	1	het
115	0	LAMB1	NM_002291	c.1293del	4	9	het
115	0	MLYCD	NM_012213	c.60del	5	10	het
115	0	RAD21	NM_006265	c.1560_1583dup	3	2	het
115	0	RELN	NM_005045	c.2425C>T	3	2	het
116	0	DEPDC5	NM_001242896	c.1385A>G	3	1	het
116	0	EIF2AK3	NM_004836	c.495_498del	5	10	het
116	0	FILIP1	NM_015687	c.3476G>A	3	1	het
116	0	GUSB	NM_000181	c.113G>A	3	3	het
116	0	MAN2C1	NM_006715	c.1786T>C	3	2	het
116	0	ZNF699	NM_198535	c.1327C>T	4	9	het
117	1	KIF14	NM_014875	c.1375G>A	3	4	het
117	1	MID1	NM_000381	c.25A>C	3	2	het
117	1	POMT2	NM_013382	c.378dup	4	9	het
118	1	CACNB2	NM_201596	c.121-2_125delinsTTAATT	4	9	het
118	1	KDM1A	NM_001009999	c.557A>G	3	1	het
118	1	MYO9B	NM_001130065	c.5762A>C	3	1	het
118	1	PNKP	NM_007254	c.1492A>T	3	2	het
119	0	ABCA13	NM_152701	c.4167_4169del	3	1	het
119	0	ALG11	NM_001004127	c.218A>G	3	2	het
119	0	HESX1	NM_003865	c.287G>T	3	1	het
119	0	PRODH	NM_001195226	c.910T>A	3	1	het
120	1	ATAD3A	NM_001170535	c.1411G>A	3	1	het
120	1	INPP5E	NM_019892	c.1775G>A	3	1	het
120	1	LSS	NM_002340	c.1564G>A	4	6	het
120	1	PPT1	NM_000310	c.451C>T	5	17	het
120	1	UGDH	NM_003359	c.437C>G	3	1	het
